# Supplementary material for: A good use of time? Providing evidence for how effort is invested in primary and secondary outcome data collection in trials
Source: Trials. 2022 Dec 27;23:1047. doi: 10.1186/s13063-022-06973-8 (PMC9793601; doi:10.1186/s13063-022-06973-8)
Supplement: Supplementary file 3 — Additional file 3. [file 13063_2022_6973_MOESM3_ESM.xlsx]

## Sheet: Times for primaries
Trial Forge: Time to collect for primary outcomes
Note:	1. These are the primary outcomes for which we obtained a Time to collect, meaning the total is 213 rather than 230 for the 161 trials as a whole.
	2. Where a trial appears more than once this is because it has more than one primary outcome.
Phase 3 trials
Trial ID	Title of trial	Broad disease area	Pubmed ID (if available)	Number of participants randomised	Primary outcome	Primary outcome measurement instrument	Number of times measured	Time to collect (mins)	Total primary outcome Time to collect for trial (mins)	Total primary outcome Time to collect for trial (hours)
41	Foldable vs rigid lenses after phacoemulsification for cataract surgery: a randomised controlled trial	Eye disease	25656879	1200	Visual acuity at 1 year after surgery	Snellen E chart at 6m	1	3	3600	60
42	Motivational counseling to reduce sitting time: a community-based randomized controlled trial in adults	Physical activity	25113139	166	Total volume of daily sitting	Measured using an ActivPAL 3TM Activity Monitor	2	30	9960	166
43	Assessment of the adjuvant effect of tacrolimus in the management of pemphigus vulgaris: A randomized controlled trial	Autoimmune diseases	24552352	46	Arrest of disease progression	Pemphigus activity score	2	3	276	4.6
44	Impact of age of first exposure to Plasmodium falciparum on antibody responses to malaria in children: a randomized, controlled trial in Mozambique	Malaria	24574654	349	Time to first or only episode of clinical malaria in the second year of life	Passive case detection	1	10	3490	58.1667
45	A Cluster Randomized-Controlled Trial of a Classroom-Based Drama Workshop Program to Improve Mental Health Outcomes among Immigrant and Refugee Youth in Special Classes	Learning disabilities	25127251	555	Impairment from emotional and behavioural symptoms reported by youth	Impact supplement of the Strengths and Difficulties Questionnaires (SDQ) (25 item Likert scale) completed by adolescents	3	5	8325	138.75
46	Effects of bayberry juice on inflammatory and apoptotic markers in young adults with features of non-alcoholic fatty liver disease	Liver disease	24377455	44	Plasma lipids profile	Blood draw	2	7.5	660	11
47	Robotic Resistance/Assistance Training Improves Locomotor Function in Individuals Poststroke: A Randomized Controlled Study	Stroke	24440365	30	Walking speed	Walking velocity measured on instrumented walkway	3	5	450	7.5
47	Robotic Resistance/Assistance Training Improves Locomotor Function in Individuals Poststroke: A Randomized Controlled Study	Stroke	24440365	30	Walking distance	6 minute timed walking test	3	8	720	12
48	Resistance to Erythropoiesis Stimulating Agents in Patients Treated with Online Hemodiafiltration and Ultrapure Low-Flux Hemodialysis: Results from a Randomized Controlled Trial (CONTRAST)	Kidney disease	24743493	714	All cause mortality	Medical chart review	1	3	2142	35.7
49	A Text Message Alcohol Intervention for Young Adult Emergency Department Patients: A Randomized Clinical Trial	Alcohol consumption	25017822	765	Number of binge drinking days in the past 30 days	Web-based timeline follow-back method - remote data collection	2	30	45900	765
49	A Text Message Alcohol Intervention for Young Adult Emergency Department Patients: A Randomized Clinical Trial	Alcohol consumption	25017822	765	Number of drinks per drinking day in the past 30 days	Web-based timeline follow-back method - remote data collection	2	30	45900	765
50	Multidisciplinary Group Clinic Appointments: The Self-Management and Care of Heart Failure (SMAC-HF) Trial	Heart failure	25236883	198	Rehospitalisation or death	Time, in days, to cardiovascular-related death or the first heart failure-related hospitalisation with the start time lagged to commence 8 weeks post-randomisation. Medical chart review.	1	5	990	16.5
51	Platelet-rich plasma injections for the treatment of hamstring injuries: a randomized controlled trial	Muscle injury	25073598	28	Return to play criteria	Palpatation of the hamstring muscle	34.6	5	4844	80.7333
51	Platelet-rich plasma injections for the treatment of hamstring injuries: a randomized controlled trial	Muscle injury	25073598	28	Return to play criteria	Active knee extension test	34.6	10	9688	161.467
51	Platelet-rich plasma injections for the treatment of hamstring injuries: a randomized controlled trial	Muscle injury	25073598	28	Return to play criteria	Resisted knee flexion test	34.6	5	4844	80.7333
51	Platelet-rich plasma injections for the treatment of hamstring injuries: a randomized controlled trial	Muscle injury	25073598	28	Return to play criteria	Isokinetic hamstring testing (performed only when the first 3 assessments are negative)	34.6	30	29064	484.4
52	Influence of counseling sessions on the prevalence of breastfeeding in the first year of life: a randomized clinical trial with adolescent mothers and grandmothers	Breastfeeding	24654636	323	Frequency of exclusive and total breastfeeding	Telephone interview	9	7.5	21802.5	363.375
53	Diet and physical exercise in psoriasis: a randomized controlled trial	Psoriasis	24641585	303	Extent of psoriatic involvement of body surface area on the head, trunk, arms and legs, as well as the severity of scale formation, erythema and plaque induration on each region of the body	Any percentage reduction in PASI score	3	3	2727	45.45
54	Online CBT for preschool anxiety disorders: a randomised control trial	Anxiety	24927471	52	Clinical diagnostic status	Anxiety Disorders Interview Schedule for DSM-IV: Parent version (ADIS-P)	3	52.5	8190	136.5
54	Online CBT for preschool anxiety disorders: a randomised control trial	Anxiety	24927471	52	Child's overall functioning	Children's Global Assessment Scale (CGAS)	3	5	780	13
55	Family-based psychosocial support and education as part of pulmonary rehabilitation in COPD: a randomized controlled trial	Lung disease	25340477	56	Change in family coping behaviours	Family Crisis Oriented Personal Scales (F-COPES) - includes 5 sub-scales which identify family coping patterns	4	15	3360	56
56	Increasing varenicline dose in smokers who do not respond to the standard dosage: a randomized clinical trial	Smoking cessation	25545858	200	Smoking enjoyment	Mood and Physical Symptoms Scale	4	4	3200	53.3333
57	Modafinil increases the latency of response in the Hayling Sentence Completion Test in healthy volunteers: a randomised controlled trial	Cognitive performance	25391155	64	Neuropsychological measures	Drawn from the Cambridge Neuropsychological Test Automated Battery (CANTAB) battery and the from the Cued Reinforcement Reaction Task (CRRT)	1	120	7680	128
58	A randomized phase III study comparing pegylated liposomal doxorubicin with capecitabine as first-line chemotherapy in elderly patients with metastatic breast cancer: results of the OMEGA study of the Dutch Breast Cancer Research Group BOOG	Oncology	24504445	78	Progression free survival	Kaplan-Meier method	1	6.25	487.5	8.125
59	Transforaminal versus intra-articular facet corticosteroid injections for the treatment of cervical radiculopathy: a randomized, double-blind, controlled study	Neurological damage	24874533	56	Pain severity	Visual analogue scale	3	3	504	8.4
60	Simvastatin as a novel therapeutic agent for venous ulcers: a randomized, double-blind, placebo-controlled trial	Ulcers	24506834	66	Complete healing	Physical evaluation by a dermatologist	4.3075	10	2842.95	47.3825
61	Prevention of conversion to abnormal TCD with hydroxyurea in sickle cell anemia: a phase III international randomized clinical trial	Genetic disease	26414435	22	Cumulative incidence of conversion to abnormal maximum TAMV velocities	Measured by transcranial doppler (TCD) ultrasonography	30	35	23100	385
63	Interactive cognitive-motor step training improves cognitive risk factors of falling in older adults – a randomized controlled trial	Falls	26673919	90	Physical/physiological fall risk	Physiological Profile Assessment (PPA)	1	15	1350	22.5
63	Interactive cognitive-motor step training improves cognitive risk factors of falling in older adults – a randomized controlled trial	Falls	26673919	90	Combined stepping and executive functioning	Stroop Stepping Test (SST)	1	5	450	7.5
64	Tilt table therapies for patients with severe disorders of consciousness: a randomized, controlled trial	Consciousness	26623651	50	Level of consciousness	Rate of improvement in the coma recovery scale (CRS-R score)	3	22.5	3375	56.25
65	Evaluation of sit-stand workstations in an office setting: a randomised controlled trial	Physical activity	26584856	47	Change in workplace sitting	Ecological momentary assessment diary	3	40	5640	94
66	Continuous positive airway pressure with helmet versus mask in infants with bronchiolitis: An RCT	Lung disease	25780074	30	Treatment failure rate	Defined as due to intolerance or need for intubation	1	3	90	1.5
67	Ultra-low-dose buprenorphine as a time-limited treatment for severe suicidal ideation: A randomized controlled trial	Suicidality	26684923	88	Reduction in suicidality	Beck Suicide Ideation Scale score	4	10	3520	58.6667
68	Radiofrequency versus ethanol ablation for treating predominantly cystic thyroid nodules: A randomized clinical trial	Endocrinology	26576124	50	Quantitative volume reduction ratio of a thyroid nodule at 6 months	Ultrasound scan	2	30	3000	50
69	Folic acid causes higher prevalence of detectable unmetabolized folic acid in serum than B-complex: A randomized clinical trial	Dietary supplements	25943647	58	Serum UMFA after doubling serum	Blood draw	2	3.5	406	6.76667
70	Early intervention and child physical health: Evidence from a Dublin-based randomized controlled trial	Quality of life	26439756	233	Cognitive delevopment	Measured using Ages and Stages Questionnaire; Developmental Profile 3; British Ability Scales; Executive functioning & delay of gratification	5	10	11650	194.167
70	Early intervention and child physical health: Evidence from a Dublin-based randomized controlled trial	Quality of life	26439756	233	Physical health and motor skills	Measured using Ages and Stages Questionnaire; hospital records; parent-reported child health	5	10	11650	194.167
70	Early intervention and child physical health: Evidence from a Dublin-based randomized controlled trial	Quality of life	26439756	233	Socio-emotional development	Measured using Temperament and Atypical Behaviour Scale; Difficult temperament; ASQ-Socio-Emotional scale; Brief Infant Toddler Social and Emotional Assessment	5	10	11650	194.167
70	Early intervention and child physical health: Evidence from a Dublin-based randomized controlled trial	Quality of life	26439756	233	Behavioural skills	Measured using Temperament and Atypical Behaviour Scale; Child Behaviour Checklist; Peer Problems and Prosocial Behaviour	5	10	11650	194.167
70	Early intervention and child physical health: Evidence from a Dublin-based randomized controlled trial	Quality of life	26439756	233	Language development and emergent literacy	Measured using Mac-Arthur Bates Communicative Development Inventories; Ages and Stages Questionnaire; British Ability Scales	5	10	11650	194.167
71	Early sustained unresponsiveness after short-course egg oral immunotherapy: a randomized controlled study in egg-allergic children	Allergies	26236997	61	Induction of SU after 3 months of OIT with egg	SU defined as the ability to consume 2808 mg of EW protein without symptoms in a DBPCFC at 4 months, after OIT for 3 months and egg avoidance diet throughout the entire fourth month	3	30	5490	91.5
72	Diagnostic performance of the Bernese versus Ottawa ankle rules: Results of a randomised controlled trial	Diagnostics	25933807	203	Accuracy of the OAR versus the BAR	Review of radiographs (OAR), the BAR consists of three items: indirect fibular stress, direct medial malleolar stress, and compression stress of the midfoot and hindfoot	1	2.5	507.5	8.45833
73	Circuit class therapy or seven-day week therapy for increasing rehabilitation intensity of therapy after stroke (CIRCIT): a randomized controlled trial	Stroke	25790018	283	Walking ability	6 minute timed walking test	4	8	9056	150.933
74	Implementation of a surgical safety checklist and postoperative outcomes: a prospective randomized controlled study	Surgery	25691114	700	Postoperative complications	Chart review	1	3	2100	35
74	Implementation of a surgical safety checklist and postoperative outcomes: a prospective randomized controlled study	Surgery	25691114	700	Mortality	Chart review	1	3	2100	35
74	Implementation of a surgical safety checklist and postoperative outcomes: a prospective randomized controlled study	Surgery	25691114	700	Length of hospital stay	Chart review	1	3	2100	35
75	Oxybutynin as a treatment for generalized hyperhidrosis: a randomized, placebo-controlled trial	Hyperhidrosis	26114588	62	Hyperhidrosis	Hyperhidrosis Disease Severity Scale (HDSS)	2	5	620	10.3333
76	Benefits of partnered strength training for prostate cancer survivors and spouses: results from a randomized controlled trial of the Exercising Together project	Oncology	26715587	64	Physical function	Physical Performance Battery	3	12.5	2400	40
76	Benefits of partnered strength training for prostate cancer survivors and spouses: results from a randomized controlled trial of the Exercising Together project	Oncology	26715587	64	Physical function	Short-Form 36 physical and mental component summaries	3	7.5	1440	24
77	Calcium and vitamin D supplementation do not influence menopause-related symptoms: Results of the Women’s Health Initiative Trial	Women's health	26044075	23020	Total number of symptoms of any severity (from mild to severe)	Symptom severity on a 4-point scale	2	3	138120	2302
78	Resveratrol improves treatment outcome and laboratory parameters in patients with Takayasu arteritis: A randomized double-blind and placebo-controlled trial	Cardiology	27771172	242	Disease activity	Birmingham Vascular Activity Score (BVAS)	7	10	16940	282.333
79	Tai Chi Exercise for Cancer-Related Fatigue in Patients With Lung Cancer Undergoing Chemotherapy: A Randomized Controlled Trial	Oncology	26721747	96	Cancer-related fatigue	Multidimensional Fatigue Symptom Inventory-Short Form (MFSI-SF) (30 item self-report)	3	5	1440	24
80	Comparison of active vs. expectant management of the third stage of labor in women with low risk of postpartum hemorrhage: a randomized controlled trial	Obstetrics	27304659	669	Reduction in haemoglobin concentrations due to delivery	Blood draw	2	2	2676	44.6
81	Efficacy of Cognitive-Behavioral Therapy for Insomnia Combined With Antidepressant Pharmacotherapy in Patients With Comorbid Depression and Insomnia: A Randomized Controlled Trial	Sleep disorders	27788313	150	Percentage of participants with depresion remission	Hamilton Depression Rating Scale (HDRS) and the depression module of the Structured Clinical Interview for DSM-IV Axis I Disorders, Research Version, Nonpatient Edition (SCID-I/NP)	9	40	54000	900
83	Effect of Continuous Positive Airway Pressure on Cardiovascular Biomarkers: The Sleep Apnea Stress Randomized Controlled Trial	Sleep disorders	26997243	153	F2-isoprostanes/Cr	Blood draw	2	4.375	1338.75	22.3125
83	Effect of Continuous Positive Airway Pressure on Cardiovascular Biomarkers: The Sleep Apnea Stress Randomized Controlled Trial	Sleep disorders	26997243	153	Myeloperoxidase	Blood draw	2	4.375	1338.75	22.3125
84	Is dextrose prolotherapy superior to placebo for the treatment of temporomandibular joint hypermobility? A randomized clinical trial	Hypermobility	26846795	30	Painless mouth opening	Physical measurement	1	3	90	1.5
84	Is dextrose prolotherapy superior to placebo for the treatment of temporomandibular joint hypermobility? A randomized clinical trial	Hypermobility	26846795	30	Maximum inter-incisal opening	Physical measurement	1	3	90	1.5
84	Is dextrose prolotherapy superior to placebo for the treatment of temporomandibular joint hypermobility? A randomized clinical trial	Hypermobility	26846795	30	Lateral motion	Physical measurement	1	3	90	1.5
84	Is dextrose prolotherapy superior to placebo for the treatment of temporomandibular joint hypermobility? A randomized clinical trial	Hypermobility	26846795	30	Protrusive motion	Physical measurement	1	3	90	1.5
85	Should Asymptomatic Bacteriuria Be Systematically Treated in Kidney Transplant Recipients? Results From a Randomized Controlled Trial	Organ transplants	27088545	112	Incidence of Pyelonephritis	The number of patients that develop pyelonephritis in the first 2 years after transplantation in each group, divided by the number of patients allocated in each group at randomization.	1	3	336	5.6
86	Is there an effect of intranasal insulin on development and behaviour in Phelan-McDermid syndrome? A randomized, double-blind, placebo-controlled trial	Genetic disease	27577546	25	Developmental pace	Assessed by the Bayley Scales of Infant and Toddler Development, adapted and validated for the Dutch population (Bayley-III-NL), or Wechsler Preschool and Primary Scale of Intelligence, Dutch version (WPPSI-III-NL), depending on the developmental age of t	5	75	9375	156.25
87	Effects of Housing First on Employment and Income of Homeless Individuals: Results of a Randomized Trial	Homelessness	26876657	2148	Housing stability	Tsemberis Residential Timeline Follow-back Inventory	3	17.5	112770	1879.5
88	Refeeding low weight hospitalized adolescents with anorexia nervosa: a multicenter randomized controlled trial	Eating disorders	26869609	36	QTc interval	QTc interval	2	45	3240	54
89	Sustained-release dexamfetamine in the treatment of chronic cocaine-dependent patients on heroin-assisted treatment: a randomised, double-blind, placebo-controlled trial	Drug addiction	27015909	73	Number of days of cocaine use during study treatment	Self-report	3	8	1752	29.2
90	Immediate versus delayed invasive intervention for non-STEMI patients: The RIDDLE-NSTEMI Study	Cardiology	26777321	323	Occurrence of death or new myocardial infarction	Occurrence assessed at 30 day follow up - chart review	1	3	969	16.15
92	Belotecan/cisplatin versus etoposide/cisplatin in previously untreated patients with extensive-stage small cell lung carcinoma: a multi-center randomized phase III trial	Oncology	27566413	157	Response rate of belotecan/cisplatin versus etoposide/cisplatin in patients	eCRF review	1	60	9420	157
93	Duration of antibiotic treatment in community-acquired pneumonia: A multicenter randomized clinical trial	Lung disease	12226033	312	CAP-related symptoms	18-item CAP symptom questionnaire	1	2	624	10.4
94	Seven-day intensive preoperative rehabilitation for elderly patients with lung cancer: a randomized controlled trial	Oncology	28032568	60	Post-operative pulmonary complications	Chart review	1	3	180	3
95	Effect of soy in men with type 2 diabetes mellitus and subclinical hypogonadism: A randomized controlled study	Diabetes	27797674	200	Change in total testerone levels	Blood draw	2	3.5	1400	23.3333
96	Supported telemonitoring and glycemic control in people with type 2 diabetes: The telescot diabetes pragmatic multicenter randomized controlled trial	Diabetes	27458809	321	HbA1c assessment	Blood draw	2	5	3210	53.5
97	A process evaluation of the supermarket healthy eating for life (SHELf) randomized controlled trial	Health eating	26912177	642	Purchasing and consumption of fruits, vegetables, and low-joule (carbonated) soft drinks/water vs. sugar-sweetened high-joule soft (carbonated) drinks	Electronic sales data, obtained through linkage with store loyalty cards, and self-report data (established food frequency and dietary recall survey)	3	20	38520	642
98	Behavioral weight loss intervention for migraine: A randomized controlled trial	Migraine	29178659	110	Change in number of migraine headache days	28-day mobile smartphone headache diary	3	84	27720	462
99	Clinic and home-based behavioral intervention for obesity in pre-schoolers: A randomized trial	Obesity	29150147	167	Change in BMI-z score	Weight and height	2	5	1670	27.8333
100	Effects of clay art therapy on adults outpatients with major depressive disorder: A randomized controlled trial	Depression	28433887	106	Depression symptoms	Beck Depression Inventory II	3	15	4770	79.5
101	Effectiveness of irrigation with chlorhexidine after removal of mandibular third molars: A randomised controlled trial	Dentistry	29223633	100	Pain	Visual analogue scale	2	3	600	10
101	Effectiveness of irrigation with chlorhexidine after removal of mandibular third molars: A randomised controlled trial	Dentistry	29223633	100	Swelling	Independent observation of extraction site	2	2	400	6.66667
101	Effectiveness of irrigation with chlorhexidine after removal of mandibular third molars: A randomised controlled trial	Dentistry	29223633	100	Trismus	Independent observation of extraction site	2	2	400	6.66667
101	Effectiveness of irrigation with chlorhexidine after removal of mandibular third molars: A randomised controlled trial	Dentistry	29223633	100	Infection	Independent observation of extraction site - defined as the presence of pus	2	2	400	6.66667
101	Effectiveness of irrigation with chlorhexidine after removal of mandibular third molars: A randomised controlled trial	Dentistry	29223633	100	Alveolar osteitis	Independent observation of extraction site - defined as post-operative pain in and around the extraction site accompanied by a partially or totally disintegrated blood clot within the alveolar socket	2	2	400	6.66667
102	The effects of multi-disciplinary psycho-social care on socio-economic problems in cancer patients: A cluster-randomized trial	Oncology	29270828	1012	Mental health condition	Hospital Anxiety and Depression Scale (HADS)	2	13	26312	438.533
103	Clinical effects of a pharmacist intervention in acute wards: A randomized controlled trial	Pharmacy	28457021	498	Number of patients with in-hospital adverse drug events	Adverse Drug Event Trigger Tool - Review of patientrecords for Triggers - then expert panels reviewed data to detect number of in-hospital adverse drug event	1	60	29880	498
105	Reducing trunk compensation in stroke survivors: A randomized crossover trial comparing visual and force feedback modalities	Stroke	28526482	15	Change in anterior trunk displacement	Measured by motion tracking camera	1	15	225	3.75
106	Effect of Erythropoietin in patients with acute myocardial infarction: five-year results of the REVIVAL-3 trial	Cardiology	28109258	138	Left ventricular ejection fraction	Magnetic resonance imaging	1	45	6210	103.5
107	Does azithromycin given to women in labour decrease ocular bacterial infection in neonates? A double-blind, randomized trial	Neonatal infection	29282015	829	Prevalence of nasopharyngeal carriage of the newborn of any of the following bacteria: 1) Group B Streptococci, 2) S.pneumoniae, and 3) S.aureus	Ocular swab	1	5	4145	69.0833
108	Comparison of 3D laparoscopic gastrectomy with a 2D procedure for gastric cancer: A phase 3 randomized controlled trial	Oncology	29195739	438	Operating time	Time taken to operate - chart review	1	3	1314	21.9
111	Effect of myofascial techniques for treatment of persistent arm pain after breast cancer treatment: Randomized controlled trial	Oncology	28914087	50	Pain intensity	Visual analogue scale	3	3	450	7.5
112	Multidomain lifestyle intervention benefits a large elderly population at risk for cognitive decline and dementia regardless of baseline characteristics: The FINGER trial	Dementia	29055814	1260	Cognitive impairment	Assessed with Neuropsychological Test Battery, and Stroop and Trail Making tests	3	90	340200	5670
113	Mercaptopurine versus placebo to prevent recurrence of Crohn’s disease after surgical resection (TOPPIC): A multicentre, double-blind randomised controlled trial	Gastroenterology	28404197	240	Post-operative recurrence of Crohns disease requiring anti-inflammatory rescue therapy and time of recurrence	Defined as a CDAI score of over 150 and a 100-point increase from baseline, and the need for anti-infl ammatory rescue treatment or primary surgical intervention	31	6	44640	744
114	Work-focused cognitive behavioural intervention for psychological complaints in patients on sick leave due to work-related stress: Results from a randomized controlled trial	Stress	28830555	163	Perceived stress	Perceived stress scale (10 items)	3	3	1467	24.45
114	Work-focused cognitive behavioural intervention for psychological complaints in patients on sick leave due to work-related stress: Results from a randomized controlled trial	Stress	28830555	163	Psychological wellbeing	General Health Questionnaire (30 items)	3	3	1467	24.45
115	Efficacy of guided self-help behavioural activation and physical acivity for depression: A randomized controlled trial	Depression	28644740	59	Depressive symptoms	The Patient Health Questionnaire	4	3	708	11.8
116	Effect of educational package on lifestyle of primiparous mothers during postpartum period: A randomized controlled clinical trial	Obstetrics	28931169	220	Physical activity score	International Physical Activity Questionnaire (IPAQ) - short form	1	15	3300	55
116	Effect of educational package on lifestyle of primiparous mothers during postpartum period: A randomized controlled clinical trial	Obstetrics	28931169	220	Food subgroups score	Food Frequency Questionnaire (FFQ)	1	20	4400	73.3333
116	Effect of educational package on lifestyle of primiparous mothers during postpartum period: A randomized controlled clinical trial	Obstetrics	28931169	220	Health related behaviours status	Health-related behaviours questionnaire	2	5	2200	36.6667
117	Acupressure, sleep, and quality of life in institutionalized older adults: A randomized controlled clinical trial	Sleep disorders	28152177	62	Sleep quality	Pittburgh Sleep Quality Index (PSQI)	3	7.5	1395	23.25
118	The acute effects of dietary carbohydrate reduction on postprandial responses of non-esterified fatty acids and triglycerides: a randomized trial	Diabetes	30591062	16	Insulin sensitivity	Venous catheter was placed in an antecubital vein to draw blood samples	46	2	1472	24.5333
119	Repetitive TMS to augment cognitive processing therapy in combat veterans of recent conflicts with PTSD: A randomized clinical trial	PTSD	29351885	103	PTSD symptom severity	Clinician Administered PTSD Scale (CAPS)	6	45	27810	463.5
120	Minimally invasive versus abdominal radical hysterectomy for cervical cancer	Oncology	30380365	631	Disease free survival at 4.5 years	Kaplan-Meier method	1	6.25	3943.75	65.7292
121	Classroom-based physical activity improves children’s math achievement – A randomized controlled trial	School achievement	30557397	505	Maths skills	Measured by a 45-minute standardised maths test specifically designed for this age group by the deveoper of the Danish national tests	2	45	45450	757.5
122	Effect of a low-intensity PSA-based screening based intervention on prostate cancer mortality: The CAP randomized clinical trial	Oncology	29509864	415357	Prostate cancer mortality at 10 years	Automatically flagged by HSCIC (NHS Digital)	1	0	0	0
123	Prophylaxis of postoperative nausea and vomiting after cardiac surgery in high-risk patients: A randomized controlled study	Vomiting	29336385	502	Occurrence of postoperative nausea and vomiting	Assessed by nurses over the entire 48 hour period	1	15	7530	125.5
124	Effects of long-term norfloxacin therapy in patients with advanced cirrhosis	Liver disease	30144431	291	6 month mortality	Kaplan-Meier method	6	5	8730	145.5
125	Cervical ripening balloon with and without oxytocin in multiparas: A randomized controlled trial	Childbirth	29763609	195	Delivery within 24 hours of cervical ripening balloon placement	Observation	1	3	585	9.75
126	Self-tracking of physical activity in people with type 2 diabetes	Diabetes	29742550	72	HbA1c	Collected in usual care, researchers gathered through medical file	2	3.5	504	8.4
127	An 18-mo randomized, double-blind, placebo-controlled trial of DHA-rich fish oil to prevent age-related cognitive decline in cognitively normal older adults	Dementia	29722833	403	Rate of cognitive decline	A broad battery of cognitive tasks and measures of wellbeing	4	200	322400	5373.33
127	An 18-mo randomized, double-blind, placebo-controlled trial of DHA-rich fish oil to prevent age-related cognitive decline in cognitively normal older adults	Dementia	29722833	403	Change in well being measures	A broad battery of cognitive tasks and measures of wellbeing	4	200	322400	5373.33
128	Effects of a combined physical and psychosocial training for children with cancer: A randomized controlled trial	Oncology	30587148	59	Cardiorespiratory fitness	Cardiopulmonary exercise test using the Godfrey protocol	3	17.5	3097.5	51.625
128	Effects of a combined physical and psychosocial training for children with cancer: A randomized controlled trial	Oncology	30587148	59	Muscle strength	Assessed using a hand-held dynamometer	3	17.5	3097.5	51.625
129	Comparing effects of 4 months of two self-administered exercise training programs on physical performance in patients with chronic kidney disease: RENEXC – A randomized controlled trial	Kidney disease	30571753	151	Physical function	6 minutes walking test, 30 seconds sit to stand, stair climbing, handgrip strength, Isometric quadriceps strength, functional reach, standing heel rise, toes lift, picking-up test, Berg balance scale	2	45	13590	226.5
130	Thrombus aspiration in late presenters with ST-elevation myocardial infarction: A single-center randomized trial	Cardiology	29869443	60	Myocardial salvage	Myocardial salvage index assessed with Single Photon Emission Computed Tomography (SPECT)	2	15	1800	30
131	Low-level laser therapy (830nm) on orthodontic pain: blinded randomized clinical trial	Dentistry	29998356	62	Pain	Visual analog scale (VAS)	7	5	2170	36.1667
132	Managing risk of non-communicable diseases in women with bulimia nervosa or binge eating disorders: A randomized trial with 12 months follow-up	Eating disorders	30513892	164	Effectiveness of treatment	Change in ED-symptoms evaluated through screening and surveys: EDE-questionnaire, Clinical Impairment Assessment, Eating Disorder Inventory-3, Eating Disturbance Scale (EDS-5)	5	65	53300	888.333
133	Communication-based interventions for increasing influenza vaccination rates among Aboriginal children: A randomised controlled trial	Infectious disease	30279091	5534	Proportion of households where all eligible children received the inflenza immunisation	Data download from registry	1	1	5534	92.2333
134	Garlic extract favourably modifies markers of endothelial function in obese patients – randomized double blind placebo-controlled nutritional intervention	Obesity	29604599	92	PAI-1 level in serum blood	Blood draw	2	3.5	644	10.7333
134	Garlic extract favourably modifies markers of endothelial function in obese patients – randomized double blind placebo-controlled nutritional intervention	Obesity	29604599	92	hsCRP level in the serum blood	Blood draw	2	3.5	644	10.7333
135	Bag-Mask Ventilation during Tracheal Intubation of Critically Ill Adults	Respiratory	30779528	401	lowest oxygen saturation between induction and 2 mins postintubation.	Measured by continuous pulse oximetry (SpO2) between induction and 2 minutes after completion of the airway management procedure	1	3	1203	20.05
136	Design of the SHAPE-2 study: the effect of physical activity, in addition to weight loss, on biomarkers of postmenopausal breast cancer risk	Obesity	23972905	243	Serum sex hormone levels	Blood draw (estradiol (total, free), estrone, testosterone, sex hormone binding globulin)	2	5	2430	40.5
137	Satisfactory analgesia with minimal emesis in day surgeries: a randomised controlled trial of morphine versus hydromorphone	Pain	31027915	402	Proportion of patients with Same Analgesia Minimal Emesis	Analgesia will be based on Numerical Analogue Scale for Pain 0-10 (appendix 3), and Post-operative nausea and vomiting will be based on Verbal Descriptive Scale 0-5 (appendix 3)	1	5	2010	33.5
138	Effects of home reading training on reading and quality of life in AMD-a randomized and controlled study	Eye disease	31111250	37	Reading speed	Measured in words per minute (wpm) using the German version of the International RS Texts	4	10	1480	24.6667
140	A randomized trial of trigger point dry needling versus sham needling for chronic tension-type headache	Headache	30813155	161	Headache intensity	10cm horizontal Visual Analog Scale	3	3	1449	24.15
141	Cost-effectiveness and quality of life of a diet intervention postpartum: 2-year results from a randomized controlled trial	Obesity	30621673	110	Body weight	Electronic scale	2	3	660	11
142	Discontinuing cotrimoxazole preventive therapy in HIV-infected adults who are stable on antiretroviral treatment in Uganda (COSTOP): A randomised placebo-controlled trial	HIV	30596666	2180	Time to the first CTX-preventable event or CTX-preventable death	Efficacy: time to the occurrence of the first clinical event (pre-defined CTX-preventable opportunistic clinical event or death)	1	3	6540	109
142	Discontinuing cotrimoxazole preventive therapy in HIV-infected adults who are stable on antiretroviral treatment in Uganda (COSTOP): A randomised placebo-controlled trial	HIV	30596666	2180	Time to the first grade 3 or 4 haematological adverse event	Safety: time to the occurrence of the first grade 3 or 4 haematological adverse event	1	3	6540	109
143	Goal-oriented cognitive rehabilitation for early-stage Alzheimer's and related dementias: the GREAT RCT	Dementia	30879470	475	Participant reported goal attainment reported at 3 months	Structured interview protocol of the Bangor Goal-Setting Interview (BGSI)	1	60	28500	475
144	Lung protective ventilation during pulmonary resection in children: a prospective, single-centre, randomised controlled trial	Lung disease	30916035	114	Number of patients with pulmonary complication within 72 hours of surgery	Assessed using chest radiography or CT if available, laboratory data, clinical symptoms, and vital signs	1	30	3420	57
145	Cuff-assisted versus cap-assisted colonoscopy for adenoma detection: results of a randomized study	Screening	31096275	711	Adenoma detection rate	Adenoma detection rate - chart review	1	3	2133	35.55
146	Selective laser trabeculoplasty versus drops for newly diagnosed ocular hypertension and glaucoma: the LiGHT RCT	Eye disease	31264958	718	Quality of life at 36 months	HRQoL questionnaire - EQ5D	2	5	7180	119.667
147	Inflammatory markers response to citrulline supplementation in patients with non-alcoholic fatty liver disease: a randomized, double blind, placebo-controlled, clinical trial	Liver disease	30767788	50	Serum alanine aminotransferase (ALT)	Enzymatic methods using kits µg/m - blood draw	2	0.5	50	0.833333
147	Inflammatory markers response to citrulline supplementation in patients with non-alcoholic fatty liver disease: a randomized, double blind, placebo-controlled, clinical trial	Liver disease	30767788	50	Aspartate aminotransferase (AST)	Enzymatic methods using kits - blood draw	2	0.5	50	0.833333
147	Inflammatory markers response to citrulline supplementation in patients with non-alcoholic fatty liver disease: a randomized, double blind, placebo-controlled, clinical trial	Liver disease	30767788	50	Fasting insulin	Radioimmunoassay µU/mL - blood draw	2	0.5	50	0.833333
147	Inflammatory markers response to citrulline supplementation in patients with non-alcoholic fatty liver disease: a randomized, double blind, placebo-controlled, clinical trial	Liver disease	30767788	50	Fasting blood sugar (FBS)	Enzymatic methods using kits - blood draw	2	0.5	50	0.833333
147	Inflammatory markers response to citrulline supplementation in patients with non-alcoholic fatty liver disease: a randomized, double blind, placebo-controlled, clinical trial	Liver disease	30767788	50	HDL-C	Enzymatic methods using kits - blood draw	2	0.5	50	0.833333
147	Inflammatory markers response to citrulline supplementation in patients with non-alcoholic fatty liver disease: a randomized, double blind, placebo-controlled, clinical trial	Liver disease	30767788	50	IL_6	Elisa Pg/dl - blood draw	2	0.5	50	0.833333
147	Inflammatory markers response to citrulline supplementation in patients with non-alcoholic fatty liver disease: a randomized, double blind, placebo-controlled, clinical trial	Liver disease	30767788	50	LDL-C	Enzymatic methods using kits - blood draw	2	0.5	50	0.833333
147	Inflammatory markers response to citrulline supplementation in patients with non-alcoholic fatty liver disease: a randomized, double blind, placebo-controlled, clinical trial	Liver disease	30767788	50	Steatosis	Ultrasound	2	30	3000	50
147	Inflammatory markers response to citrulline supplementation in patients with non-alcoholic fatty liver disease: a randomized, double blind, placebo-controlled, clinical trial	Liver disease	30767788	50	Triglycerides (TG)	Enzymatic methods using kits - blood draw	2	0.5	50	0.833333
147	Inflammatory markers response to citrulline supplementation in patients with non-alcoholic fatty liver disease: a randomized, double blind, placebo-controlled, clinical trial	Liver disease	30767788	50	TNF-a	Elisa Pg/dl - blood draw	2	0.5	50	0.833333
147	Inflammatory markers response to citrulline supplementation in patients with non-alcoholic fatty liver disease: a randomized, double blind, placebo-controlled, clinical trial	Liver disease	30767788	50	Total cholesterol	Enzymatic methods using kits - blood draw	2	0.5	50	0.833333
148	Effect of manual physiotherapy in homogeneous individuals with subacromial shoulder impingement: A randomized controlled trial	Musculoskeletal	30680850	69	Thoracic range of motion	Digitizing software UTHSCSA Image tool	4	2	552	9.2
148	Effect of manual physiotherapy in homogeneous individuals with subacromial shoulder impingement: A randomized controlled trial	Musculoskeletal	30680850	69	Rotation range	Passive glenohumeral internal rotation range and posterior shoulder range	4	3	828	13.8
149	Adjuvant Chemotherapy plus Radiation for Locally Advanced Endometrial Cancer	Oncology	31189035	736	Relapse-free survival	Kaplan-Meier method	8	7.5	44160	736
150	Procalcitonin-Guided Treatment on Duration of Antibiotic Therapy and Cost in Septic Patients (PRODA): a Multi-Center Randomized Controlled Trial	Sepsis	30977312	52	Antibiotic duration	Chart review	1	1	52	0.866667
151	Levothyroxine in Women with Thyroid Peroxidase Antibodies before Conception	Reproductive health	30907987	952	Percentage of women who underwent randomisation and had a live birth after at least 34 completed weeks of gestation	Chart review	1	3	2856	47.6
152	Pre-pregnancy and early pregnancy calcium supplementation among women at high risk of pre-eclampsia: a multicentre, double-blind, randomised, placebo-controlled trial	Reproductive health	30696573	1355	Pre-eclampsia (defined as gestational hypertension an dgestational proteinuria diagnosed by the attending clinicians)	Chart review	1	3	4065	67.75
153	White Sweet Potato as Meal Replacement for Overweight White-Collar Workers: A Randomized Controlled Trial	Obesity	30646532	60	Body weight	Electronic scale	2	3	360	6
154	Group singing improves depression and life quality in patients with stable COPD: a randomized community-based trial in China	Depression	30612266	60	Depressive symptoms	HADS-D	4	8.5	2040	34
Core outcome set trials
Trial ID	Title of trial	Broad disease area	Pubmed ID (if available)	Number of participants randomised	Primary outcome	Primary outcome measurement instrument	Number of times measured	Time to collect (mins)	Total primary outcome Time to collect for trial (mins)	Total primary outcome Time to collect for trial (hours)
4	Methotrexate and Cyclosporine in Treatment of Early Rheumatoid Arthritis	Rheumatoid arthritis	16645967	160	ACR20 response	ACR20 response at week 52	1	45	7200	120
5	Direct comparison of treatment responses, remission rates, and drug adherence in patients with rheumatoid arthritis treated with adalimumab, etanercept, or infliximab: results from 8 years of surveillance of clinical practice in the DANBIO registry.	Rheumatoid arthritis	20039405	112	Proportion of patients achieving combined good or moderate EULAR responses	EULAR response	1	0	0	0
6	Effects of Atorvastatin on Disease Activity and HDL Cholesterol Function in Patients With Rheumatoid Arthritis	Rheumatoid arthritis	17552046	20	HDL anti-inflammatory properties	Blood draw	2	3.5	140	2.33333
6	Effects of Atorvastatin on Disease Activity and HDL Cholesterol Function in Patients With Rheumatoid Arthritis	Rheumatoid arthritis	17552046	20	Highlight sensitive C-reactive protein (hs-CRP)	Blood draw	5	3.5	350	5.83333
7	A Comparison of Methotrexate Alone or Combined to Infliximab or to Pulse Methylprednisolone in Early Rheumatoid Arthritis: A Magnetic Resonance Imaging Study	Rheumatoid arthritis	18050189	44	MRI synovitis, bone edema and erosions score	MRI scan	3	45	5940	99
9	Treatment of Early RA: Minocycline in Combination With Methotrexate vs Methotrexate Alone	Rheumatoid arthritis		91	Percentage of patients with an ACR50 response	ACR50	7	45	28665	477.75
9	Treatment of Early RA: Minocycline in Combination With Methotrexate vs Methotrexate Alone	Rheumatoid arthritis		91	Hand x-rays	X-ray	7	15	9555	159.25
10	Efficacy and Safety of Etanercept in Active RA Despite Methotrexate Therapy in Japan (JESMR)	Rheumatoid arthritis	20574649	151	EULAR good response	DAS28	2	13.5	4077	67.95
10	Efficacy and Safety of Etanercept in Active RA Despite Methotrexate Therapy in Japan (JESMR)	Rheumatoid arthritis	20574649	151	50% improvement according to ACR criteria	ACR50	2	45	13590	226.5
10	Efficacy and Safety of Etanercept in Active RA Despite Methotrexate Therapy in Japan (JESMR)	Rheumatoid arthritis	20574649	151	Radiographic progression	Van Der Heijde modified Total Sharp Score	2	25	7550	125.833
11	Comparison of MTX+ anti-TNF to MTX+ conventional DMARDs in patients with early rheumatoid arthritis who failed MTX alone	Rheumatoid arthritis	21149498	487	EULAR individual response	Disease Activity Score (DAS28)	2	1.5	1461	24.35
12	Switching Anti-TNF-Alpha Agents in Rheumatoid Arthritis (RA)	Rheumatoid arthritis		13	Disease Activity Score Using C-reactive Protein (DAS28[CRP]) in non-switchers versus switchers	The DAS28 is a score on a scale (0 to 10) indicating current activity of rheumatoid arthritis (>5.1=high disease activity; <=3.2=low disease activity; <2.6=remission); a continuous variable which is a composite of 4 variables and subject assessment on VAS	2	13.5	351	5.85
12	Switching Anti-TNF-Alpha Agents in Rheumatoid Arthritis (RA)	Rheumatoid arthritis		13	Change in the Disease Activity Score Using C-reactive Protein (DAS28[CRP]) From Baseline to Week 12	The DAS28 is a score on a scale (0 to 10) indicating current activity of rheumatoid arthritis (>5.1=high disease activity; <=3.2=low disease activity; <2.6=remission); a continuous variable which is a composite of 4 variables and subject assessment on VAS	2	13.5	351	5.85
30	TNF-blocking Therapy in Combination With Disease-modifying Antirheumatic Drugs in Early Rheumatoid Arthritis (NEO-RACo)	Rheumatoid arthritis	25274892	99	Remission	ACR criteria - measured using stiffness, fatigue, joint pain/swelling or tenderness	27	45	120285	2004.75
31	Success of Tocilizumab in RA Patients With Remission Induction and Sustained Efficacy After Discontinuation (SURPRISE)	Rheumatoid arthritis	5099201	233	DAS28-ESR remission	DAS score	5	1	1165	19.4167
31	Success of Tocilizumab in RA Patients With Remission Induction and Sustained Efficacy After Discontinuation (SURPRISE)	Rheumatoid arthritis	5099201	233	Changes over time in the number of patients maintaining discontinuation (maintenance rate)	DAS score	5	1	1165	19.4167
32	Spacing of TNF-blocker Injections in Rheumatoid Arthritis Study (STRASS)	Rheumatoid arthritis	26103979	137	RA inflammatory activity over 18 months	Repeated DAS28 measures	6	13.5	11097	184.95
33	Optimal management of rheumatoid arthritis patients requiring biologic therapy (ORBIT)	Rheumatoid arthritis	27197690	295	Mean change in Disease Activity Score (DAS)	DAS28 score	2	10	5900	98.3333
34	Effectiveness in daily practice of different treatment strategies for early rheumatoid arthritis	Rheumatoid arthritis	27432356	379	Remission according to DAS28-CRP at week 16	DAS28-CRP (incudes number of tender joints TJC, number of swollen joints SJC, general health of patient assessed on a visual analogue scale, and a blood test for C-reative protein analysis)	1	13.5	5116.5	85.275
34	Effectiveness in daily practice of different treatment strategies for early rheumatoid arthritis	Rheumatoid arthritis	27432356	379	Remission according to DAS28-CRP at week 52	DAS28-CRP (incudes number of tender joints TJC, number of swollen joints SJC, general health of patient assessed on a visual analogue scale, and a blood test for C-reative protein analysis)	1	13.5	5116.5	85.275
34	Effectiveness in daily practice of different treatment strategies for early rheumatoid arthritis	Rheumatoid arthritis	27432356	379	Remission according to DAS28-CRP at week 104	DAS28-CRP (incudes number of tender joints TJC, number of swollen joints SJC, general health of patient assessed on a visual analogue scale, and a blood test for C-reative protein analysis)	1	13.5	5116.5	85.275
35	Improvement in insulin resistance is greater when infliximab is added to methotrexate during intensive treatment of early rheumatoid arthritis-results from the IDEA study.	Rheumatoid arthritis	27638812	79	Change in Sharpe van der Heijde score	Sharpe van der Heijde score	1	25	1975	32.9167
36	Study of Two Different Starting Doses of Methotrexate When Starting Treatment in Rheumatoid Arthritis (DMIRA)	Rheumatoid arthritis	24976447	100	Mean Change in the DAS28-3	(Disease Activity Score Using 28 Joints and Using 3 Variables) - Difference Between This Score at 12 Weeks and This Score at Baseline	2	13.5	2700	45
36	Study of Two Different Starting Doses of Methotrexate When Starting Treatment in Rheumatoid Arthritis (DMIRA)	Rheumatoid arthritis	24976447	100	Patients With Good Response	Final DAS28-3 Less Than 3.2 and Fall More Than 1.2	1	0	0	0
37	Study of Different Doses of Folic Acid in Combination With Methotrexate in Rheumatoid Arthritis (FOLVARI)	Rheumatoid arthritis	26063325	100	Adverse events - major and minor	Questionnaire for symptomatic adverse effects	2	7.5	1500	25
37	Study of Different Doses of Folic Acid in Combination With Methotrexate in Rheumatoid Arthritis (FOLVARI)	Rheumatoid arthritis	26063325	100	Disease activity	DAS score - which uses TJC28, SJC28 and ESR joint counts	2	5	1000	16.6667
38	Leflunomide Versus Sulfasalazine/Methotrexate in Rheumatoid Arthritis:an Ultrasound/Magnetic Resonance Imaging Study	Rheumatoid arthritis		1	MRI synovitis score	MRI scan	1	45	45	0.75
39	RA Denosumab on bone microstructure study	Rheumatoid arthritis		40	Changes from baseline in bone volumetric density at distal radius at 6th month	HRpqCT scan (this scan gave primary outcome and 3 secondary outcomes so timing has been split across accordingly)	1	1	40	0.666667
161	Combination Treatment With Methotrexate, Cyclosporine, and Intraarticular Betamethasone Compared With Methotrexate and Intraarticular Betamethasone in Early Active Rheumatoid Arthritis Early Active Rheumatoid Arthritis	Rheumatoid Arthritis	16645967	160	Proportion of patients achieving ACR20	20% improvement according to the ACR criteria	2	45	14400	240
Public health trials
Trial ID	Title of trial	Broad disease area	Pubmed ID (if available)	Number of participants randomised	Primary outcome	Primary outcome measurement instrument	Number of times measured	Time to collect (mins)	Total primary outcome Time to collect for trial (mins)	Total primary outcome Time to collect for trial (hours)
1	PRENACEL - a mHealth messaging system to complement antenatal care: a cluster randomized trial	Antenatal care	29116028	1210	Proportion of women with high ANC score	ANC score	1	12.5	15125	252.083
2	Effects of web-based stress and depression literacy intervention on improving symptoms and knowledge of depression among workers: A randomized controlled trial	Depression	27280960	1236	Depressive symptoms	Beck Depression Inventory-II	3	11.25	41715	695.25
3	Theory-based modifications of an advanced notification letter improves screening for bowel cancer in men: A randomised controlled trial	Cancer screening	27485727	9216	Return of a completed FIT within 12 weeks	FIT test	1	15	138240	2304
13	A randomized, controlled trial to increase discussion of breast cancer in primary care	Cancer	24762560	1635	Knowledge of breast cancer risk factors	Survey	1	5	8175	136.25
13	A randomized, controlled trial to increase discussion of breast cancer in primary care	Cancer	24762560	1635	Percentage of participants who reported discussion of mammography screening	Survey	1	5	8175	136.25
14	Effectiveness of an action-oriented educational intervention in ensuring long term improvement of knowledge, attitudes and practices of community health workers in maternal and infant health: a randomized controlled study	Maternal and child health	30261868	59	Increase and retention in the average overall KAP score at one-year follow up as compared to baseline and to control group	KAP score	3	13	2301	38.35
15	Metabolic syndrome from adolescence to early adulthood: effect of infancy-onset dietary counseling of low saturated fat: the Special Turku Coronary Risk Factor Intervention Project (STRIP)	Nutrition	2566600	1062	Intake of nutrients	Blood draw	6	1.666	10615.8	176.929
15	Metabolic syndrome from adolescence to early adulthood: effect of infancy-onset dietary counseling of low saturated fat: the Special Turku Coronary Risk Factor Intervention Project (STRIP)	Nutrition	2566600	1062	Serum lipid and lipoprotein concentrations	Blood draw	6	1.666	10615.8	176.929
16	Effectiveness of a group diabetes education programme in under-served communities in South Africa: a pragmatic cluster randomized controlled trial	Diabetes	24766179	1570	Diabetes self-care activities	Questionnaire that separately scores diet, exercise, foot care, smoking and medication use - revised version of the Summary of Diabetes Self-Care Activities (SDSCA) measure (https://www.ncbi.nlm.nih.gov/pubmed/10895844?dopt=Abstract)	2	7.5	23550	392.5
16	Effectiveness of a group diabetes education programme in under-served communities in South Africa: a pragmatic cluster randomized controlled trial	Diabetes	24766179	1570	5% weight loss	Weight measurement (electronic scales)	2	1	3140	52.3333
16	Effectiveness of a group diabetes education programme in under-served communities in South Africa: a pragmatic cluster randomized controlled trial	Diabetes	24766179	1570	1% reduction in HbA1c	Blood sample	2	3	9420	157
17	Improving feeding and growth of HIV-positive children through nutrition training of frontline health workers in Tanga, Tanzania	Nutrition	28376725	776	Feeding frequency	Questionnaire	13	12	121056	2017.6
17	Improving feeding and growth of HIV-positive children through nutrition training of frontline health workers in Tanga, Tanzania	Nutrition	28376725	776	Dietary diversity	Questionnaire	13	12	121056	2017.6
17	Improving feeding and growth of HIV-positive children through nutrition training of frontline health workers in Tanga, Tanzania	Nutrition	28376725	776	Quality and quantity of diets fed to children	Questionnaire	13	12	121056	2017.6
18	Family-centered brief intervention for reducing obesity and cardiovascular disease risk: A randomized controlled trial	Obesity	27616217	320	Physical activity	New Zealand (NZ) Physical Activity questionnaire short-form (NZPAC-SF)	3	15	14400	240
18	Family-centered brief intervention for reducing obesity and cardiovascular disease risk: A randomized controlled trial	Obesity	27616217	320	Weight	BMI	3	5	4800	80
18	Family-centered brief intervention for reducing obesity and cardiovascular disease risk: A randomized controlled trial	Obesity	27616217	320	Healthy eating behaviours	Change in frequency of breakfast eating, sugary drink consumed, fast food or takeaway meals eaten, number of fruit and vegetables eaten - each measure self-report from the previous week	3	30	28800	480
19	Effectiveness of a walking programme to support adults with intellectual disabilities to increase physical activity: walk well cluster-randomised controlled trial.	Physical activity	26416606	102	Change in average number of steps walked per day at 12 weeks	Actigraph GT3X accelerometer	1	35	3570	59.5
20	Intervention of childhood and adolescents obesity in Shantou city	Obesity	25596004	41	Nutritional status	Height, weight, BMI, BMI-P, and BMI-Z	2	5	410	6.83333
21	A block randomized controlled trial of a brief smoking cessation counselling and advice through short message service on participants who joined the Quit to Win Contest in Hong Kong	Smoking cessation	26116584	1003	Self-reported 7-day point prevalence (PP) tobacco abstinence at 6-month follow-up	Follow up survey conducted by telephone interviewers (collecting primary outcome and two secondary outcomes)	1	3	3009	50.15
22	Brief report: A randomized controlled trial examining peer support and behavioral weight loss treatment	Obesity	26265590	41	Social support	The Social Support and Eating Habits (SSEH) and Social Support and Exercise (SSE) questionnaires	3	15	1845	30.75
24	Self-Expansion is Associated with Better Adherence and Obesity Treatment Outcomes in Adults	Obesity	27436226	268	Change in weight	Weight measurement	2	2	1072	17.8667
25	The Effectiveness of a Web-Based Computer-Tailored Intervention on Workplace Sitting: A Randomized Controlled Trial	Workplace health promotion	27245789	213	Sociodemographics	Web-based questionnaire	3	5	3195	53.25
25	The Effectiveness of a Web-Based Computer-Tailored Intervention on Workplace Sitting: A Randomized Controlled Trial	Workplace health promotion	27245789	213	Work related variables	Web-based questionnaire	3	5	3195	53.25
25	The Effectiveness of a Web-Based Computer-Tailored Intervention on Workplace Sitting: A Randomized Controlled Trial	Workplace health promotion	27245789	213	Self-reported Behavioral Measures	Workforce sitting questionnaire (WSQ)	3	5	3195	53.25
25	The Effectiveness of a Web-Based Computer-Tailored Intervention on Workplace Sitting: A Randomized Controlled Trial	Workplace health promotion	27245789	213	Number of participants requesting the different sections of advice from website administration	Details collected from own website and Google Analytics	1	180	38340	639
26	Effects of Awareness Material on Suicide-Related Knowledge and the Intention to Provide Adequate Help to Suicidal Individuals	Suicide prevention	28793816	273	Suicide-related knowledge	Online questionnaire (collecting two primary and two secondary outcomes)	1	1	273	4.55
26	Effects of Awareness Material on Suicide-Related Knowledge and the Intention to Provide Adequate Help to Suicidal Individuals	Suicide prevention	28793816	273	Intention to provide adequate help to suicidal individuals	Online questionnaire with specific vignette scenario (collecting two primary and two secondary outcomes)	1	1	273	4.55
27	A Computerized Lifestyle Application to Promote Multiple Health Behaviors at the Workplace: Testing Its Behavioral and Psychological Effects	Workplace health promotion	26429115	560	Physical activity	An adaptation of the validated scale by Godin and Shephard	2	4	4480	74.6667
27	A Computerized Lifestyle Application to Promote Multiple Health Behaviors at the Workplace: Testing Its Behavioral and Psychological Effects	Workplace health promotion	26429115	560	Nutrition behaviour	Total portions of fruits and vegetables reported each day	2	4	4480	74.6667
27	A Computerized Lifestyle Application to Promote Multiple Health Behaviors at the Workplace: Testing Its Behavioral and Psychological Effects	Workplace health promotion	26429115	560	Physical activity intention	Assessed with 2 items matching the 2 behavior intensities	2	3	3360	56
27	A Computerized Lifestyle Application to Promote Multiple Health Behaviors at the Workplace: Testing Its Behavioral and Psychological Effects	Workplace health promotion	26429115	560	Nutrition intention	Measured with regard to fruits and vegetables	2	3	3360	56
27	A Computerized Lifestyle Application to Promote Multiple Health Behaviors at the Workplace: Testing Its Behavioral and Psychological Effects	Workplace health promotion	26429115	560	Activity-related plans	Measured with the item “I have already planned exactly when, where, and how I want to be physically active.”	2	2	2240	37.3333
27	A Computerized Lifestyle Application to Promote Multiple Health Behaviors at the Workplace: Testing Its Behavioral and Psychological Effects	Workplace health promotion	26429115	560	Nutrition-related plans	Assessed by the item “I have already planned exactly when, where, and how I will eat 5 portions of fruits or vegetables throughout the day.”	2	2	2240	37.3333
27	A Computerized Lifestyle Application to Promote Multiple Health Behaviors at the Workplace: Testing Its Behavioral and Psychological Effects	Workplace health promotion	26429115	560	Social support	Measured by answering the following 2 items: “How do you perceive your social environment?” (1) “My relatives are helping me to live healthily” and (2) “My friends and acquaintances are helping me to live healthily.” The answering options were as follows:	2	1.5	1680	28
28	The effect of test kit provision, and individual and family education on the uptake rates of fecal occult blood test in an Asian population: a randomized controlled trial	Cancer screening	25088807	343	Fecal occult blood test kit return rates	FOBT home kit	1	5	1715	28.5833
29	Motivational interviewing and self-determination theory in a web-based computer tailored physical activity intervention: A randomized controlled trial	Physical activity	26849996	4302	Physical activity level	Validated self-administered Dutch Short Questionnaire to Assess Health Enhancing PA (SQUASH)	3	15	193590	3226.5

## Sheet: Analysis
Phase 3 trials
Trial ID	Total primary outcome Time to collect for trial (mins)	Total primary outcome Time to collect for trial (hours)		Analysis for Phase 3 trials in minutes			Analysis for Phase 3 trials in hours
41	3600	60
42	9960	166		Min	0		Min	0
43	276	4.6		Q1	1307.5		Q1	21.7917
44	3490	58.1667		Median	3225		Median	53.75
45	8325	138.75		Q3	8991.5		Q3	149.858
47	1170	19.5		Max	644800		Max	10746.7
48	2142	35.7		Mean	21286.5		Mean	354.775
49	91800	1530		IQR	7684		IQR	128.067
50	990	16.5		Lower limit	-10218.5		Lower limit	-170.308
51	48440	807.333		Upper limit	20517.5		Upper limit	341.958
52	21802.5	363.375
53	2727	45.45
54	8970	149.5
55	3360	56
56	3200	53.3333
57	7680	128
58	487.5	8.125
59	504	8.4
60	2842.95	47.3825
61	23100	385
63	1800	30
64	3375	56.25
65	5640	94
66	90	1.5
67	3520	58.6667
68	3000	50
69	406	6.76667
70	58250	970.833
71	5490	91.5
72	507.5	8.45833
73	9056	150.933
74	6300	105
75	620	10.3333
76	3840	64
77	138120	2302
78	16940	282.333
79	1440	24
80	2676	44.6
81	54000	900
83	2677.5	44.625
84	360	6
85	336	5.6
86	9375	156.25
87	112770	1879.5
88	3240	54
89	1752	29.2
90	969	16.15
92	9420	157
93	624	10.4
94	180	3
95	1400	23.3333
96	3210	53.5
98	27720	462
99	1670	27.8333
100	4770	79.5
101	2200	36.6667
102	26312	438.533
103	29880	498
105	225	3.75
106	6210	103.5
107	4145	69.0833
108	1314	21.9
111	450	7.5
112	340200	5670
113	44640	744
114	2934	48.9
115	708	11.8
117	1395	23.25
119	27810	463.5
120	3943.75	65.7292
121	45450	757.5
122	0	0
123	7530	125.5
124	8730	145.5
125	585	9.75
126	504	8.4
127	644800	10746.7
128	6195	103.25
132	53300	888.333
133	5534	92.2333
134	1288	21.4667
135	1203	20.05
136	2430	40.5
137	2010	33.5
138	1480	24.6667
140	1449	24.15
141	660	11
142	13080	218
143	28500	475
144	3420	57
145	2133	35.55
146	7180	119.667
147	3500	58.3333
148	1380	23
149	44160	736
150	52	0.866667
151	2856	47.6
152	4065	67.75
153	360	6
154	2040	34
Core outcome set trials
Trial ID	Total primary outcome Time to collect for trial (mins)	Total primary outcome Time to collect for trial (hours)		Analysis for Core outcome set trials in minutes			Analysis for Core outcome set trials in hours
5	0	0
6	490	8.16667		Min	0		Min	0
7	5940	99		Q1	702		Q1	11.7
9	38220	637		Median	2500		Median	41.6667
11	1461	24.35		Q3	11097		Q3	184.95
12	702	11.7		Max	120285		Max	2004.75
30	120285	2004.75		Mean	13143.3		Mean	219.055
31	2330	38.8333		IQR	10395		IQR	173.25
32	11097	184.95		Lower limit	-14890.5		Lower limit	-248.175
33	5900	98.3333		Upper limit	26689.5		Upper limit	444.825
34	15351	255.85
35	1975	32.9167
36	2700	45
37	2500	41.6667
38	45	0.75
39	40	0.666667
161	14400	240
Public health trials
Trial ID	Total primary outcome Time to collect for trial (mins)	Total primary outcome Time to collect for trial (hours)		Analysis for Public health trials in minutes			Analysis for Public health trials in hours
1	15125	252.083
2	41715	695.25		Min	410		Min	6.83333
3	138240	2304		Q1	3009		Q1	50.15
13	16350	272.5		Median	21231.5		Median	353.858
15	21231.5	353.858		Q3	47925		Q3	798.75
16	36110	601.833		Max	363168		Max	6052.8
17	363168	6052.8		Mean	56102.7		Mean	935.046
18	48000	800		IQR	44916		IQR	748.6
19	3570	59.5		Lower limit	-64365		Lower limit	-1072.75
20	410	6.83333		Upper limit	115299		Upper limit	1921.65
21	3009	50.15
22	1845	30.75
24	1072	17.8667
25	47925	798.75
26	546	9.1
27	21840	364
29	193590	3226.5
All trials
Trial ID	Total primary outcome Time to collect for trial (mins)	Total primary outcome Time to collect for trial (hours)		Analysis for all trials in minutes			Analysis for all trials in hours
41	3600	60
42	9960	166		Min	0		Min	0
43	276	4.6		Q1	1330.5		Q1	22.175
44	3490	58.1667		Median	3367.5		Median	56.125
45	8325	138.75		Q3	14943.8		Q3	249.062
47	1170	19.5		Max	644800		Max	10746.7
48	2142	35.7		Mean	24670.4		Mean	411.173
49	91800	1530		IQR	13613.2		IQR	226.887
50	990	16.5		Lower limit	-19089.4		Lower limit	-318.156
51	48440	807.333		Upper limit	35363.6		Upper limit	589.394
52	21802.5	363.375
53	2727	45.45
54	8970	149.5
55	3360	56
56	3200	53.3333
57	7680	128
58	487.5	8.125
59	504	8.4
60	2842.95	47.3825
61	23100	385
63	1800	30
64	3375	56.25
65	5640	94
66	90	1.5
67	3520	58.6667
68	3000	50
69	406	6.76667
70	58250	970.833
71	5490	91.5
72	507.5	8.45833
73	9056	150.933
74	6300	105
75	620	10.3333
76	3840	64
77	138120	2302
78	16940	282.333
79	1440	24
80	2676	44.6
81	54000	900
83	2677.5	44.625
84	360	6
85	336	5.6
86	9375	156.25
87	112770	1879.5
88	3240	54
89	1752	29.2
90	969	16.15
92	9420	157
93	624	10.4
94	180	3
95	1400	23.3333
96	3210	53.5
98	27720	462
99	1670	27.8333
100	4770	79.5
101	2200	36.6667
102	26312	438.533
103	29880	498
105	225	3.75
106	6210	103.5
107	4145	69.0833
108	1314	21.9
111	450	7.5
112	340200	5670
113	44640	744
114	2934	48.9
115	708	11.8
117	1395	23.25
119	27810	463.5
120	3943.75	65.7292
121	45450	757.5
122	0	0
123	7530	125.5
124	8730	145.5
125	585	9.75
126	504	8.4
127	644800	10746.7
128	6195	103.25
132	53300	888.333
133	5534	92.2333
134	1288	21.4667
135	1203	20.05
136	2430	40.5
137	2010	33.5
138	1480	24.6667
140	1449	24.15
141	660	11
142	13080	218
143	28500	475
144	3420	57
145	2133	35.55
146	7180	119.667
147	3500	58.3333
148	1380	23
149	44160	736
150	52	0.866667
151	2856	47.6
152	4065	67.75
153	360	6
154	2040	34
5	0	0
6	490	8.16667
7	5940	99
9	38220	637
11	1461	24.35
12	702	11.7
30	120285	2004.75
31	2330	38.8333
32	11097	184.95
33	5900	98.3333
34	15351	255.85
35	1975	32.9167
36	2700	45
37	2500	41.6667
38	45	0.75
39	40	0.666667
161	14400	240
1	15125	252.083
2	41715	695.25
3	138240	2304
13	16350	272.5
15	21231.5	353.858
16	36110	601.833
17	363168	6052.8
18	48000	800
19	3570	59.5
20	410	6.83333
21	3009	50.15
22	1845	30.75
24	1072	17.8667
25	47925	798.75
26	546	9.1
27	21840	364
29	193590	3226.5

## Sheet: Box Plots (mins)
Total primary outcome Time to collect for trial (mins)
Phase 3 trials	Core outcome set trials	Public health trials
3600	0	15125
9960	490	41715
276	5940	138240
3490	38220	16350
8325	1461	21231.5
1170	702	36110
2142	120285	363168
91800	2330	48000
990	11097	3570
48440	5900	410
21802.5	15351	3009
2727	1975	1845
8970	2700	1072
3360	2500	47925
3200	45	546
7680	40	21840
487.5	14400	193590
504
2842.95
23100
1800
3375
5640
90
3520
3000
406
58250
5490
507.5
9056
6300
620
3840
138120
16940
1440
2676
54000
2677.5
360
336
9375
112770
3240
1752
969
9420
624
180
1400
3210
27720
1670
4770
2200
26312
29880
225
6210
4145
1314
450
340200
44640
2934
708
1395
27810
3943.75
45450
0
7530
8730
585
504
644800
6195
53300
5534
1288
1203
2430
2010
1480
1449
660
13080
28500
3420
2133
7180
3500
1380
44160
52
2856
4065
360
2040
